# Supplementary material for: Inferring synthetic lethal interactions from mutual exclusivity of genetic events in cancer
Source: Biol Direct. 2015 Oct 1;10:57. doi: 10.1186/s13062-015-0086-1 (PMC4590705; doi:10.1186/s13062-015-0086-1)
Supplement: Additional file 1: — ‘Inferring synthetic lethal interactions from mutual exclusivity of genetic events in cancer’ Additional results on predicted synthetic lethal genes. (XLSX 963 kb) [file 13062_2015_86_MOESM1_ESM.xlsx]

## Sheet: Title page
Additional file for Inferring synthetic lethal interactions from mutual exclusivity of genetic events in cancer
Sriganesh Srihari1, Jitin Singla2, Limsoon Wong3* and Mark A. Ragan1*
1 Institute for Molecular Bioscience, The University of Queensland, St. Lucia, Queensland 4067, Australia
2 Department of Computer Science and Engineering, Indian Institute of Technology Roorkee, Uttarakhand 247667, India
3 Department of Computer Science, National University of Singapore, Singapore 117417, Singapore
*Correspondence should be addressed to Mark A. Ragan: m.ragan@uq.edu.au | +61 07 3346 2616 or Limsoon Wong: wongls@comp.nus.edu.sg | +65 6516 2902.

## Sheet: Gene A - Gene B (UP)
SL interactions predicted with genes A deleted/downregulated and genes B amplified/upregulated
ATM	BRCA1	BRCA2	PTEN	TP53
37	306	70	259	170
SLC45A3	TM4SF18	CXCR2	THOP1	CPSF1
PPYR1	PTK2	GK5	ANTXR2	AKAP8L
SP8	RFC4	RXFP1	CXCR2	TM4SF19
MYOCD	TAF2	HTR4	CEND1	SERPINI1
SALL3	TRIM46	CNTLN	PGC	FAM84B
EVX1	EXOSC4	ZNF614	KRT27	NACAP1
ZNF614	PIK3CB	CSMD3	TBRG1	SPAG1
EPHA5	PIK3CA	TLK2	CEACAM4	UBR5
GRIN3A	KRAS	PLEKHH1	ISL1	SCRT1
EVX2	KIAA0355	PLA2G4D	XIRP1	TP63
ZNF615	GIMAP5	TMEM132D	CD38	TTC14
NOS1	GK5	TNFSF15	KLK15	TAF2
GDF7	ZNF442	SERPINB3	ACOT12	CHRNA4
PDLIM5	STK3	NDST4	ATP6V1G3	PTX3
STARD3NL	B3GNT5	PARG	PLA2G4D	GNB4
F5	DNAJB6	LRRTM3	TAOK3	DENND3
OR51T1	RPL35A	TAS2R38	TMEM132D	GPR160
SH3RF1	CSMD3	SERPINB13	BMPER	ECT2
SLC10A7	SLC17A9	NR4A3	NOL4	TRIB1
KCNG3	ACOT11	HERC3	SPAG11B	GOLIM4
HECW1	TTC14	SLC8A1	FABP3	HRASLS
FRMPD4	ADIPOQ	CDH9	NT5C1A	NAALADL2
AMD1	CYP11B2	SLC7A13	ANAPC5	DPYS
B3GNT6	TP63	KRT84	SERPINB3	FZD6
POTEH	TRPV6	ZFP36	NDST4	PLD1
SLC30A4	NIPAL2	AADAT	TSLP	ATP6V1C1
ACPP	BCL6	TMTC4	ORM2	RPL8
GOLM1	GOLIM4	PBOV1	ACTA2	SLC7A14
NPBWR1	SPAG1	VPS54	ANKRD1	B3GNT5
PLA1A	TTC26	PCDHGA2	SMYD1	BOP1
ADRA1A	SAMD7	NLGN3	SLITRK3	TNK2
CLVS2	FATE1	DPYS	KCNJ15	CYP11B2
SLC38A11	GPR160	SLC4A4	ID1	CLDN11
DMXL1	PRODH2	MPP5	ST18	ATP11B
P2RY1	E2F5	OR2D2	CAMK2G	ST3GAL1
RORB	GPR171	NCOA4	LRRTM3	OC90
TG	C8orf37	PPP1R12A	NR4A3	EIF5A2
	RHPN2	SH3RF1	DMPK	CSMD3
	BST2	EPHA5	SLC8A1	SLA
	ECT2	ZFHX3	DUOXA2	DNAJB1
	RAI14	HOXA13	KANK2	RIMS2
	ASAP1	GDPD1	CDH9	ZHX2
	FZD6	ATP11B	GABRG3	PIGX
	GNAS	MUSK	SLC22A3	NDRG1
	SLITRK3	LIG3	GALR1	RAB8A
	IGSF10	RGS13	KRT84	PTK2
	PTPRN2	NFIL3	B3GALT2	AZIN1
	FAM84B	RCAN3	VPS54	ASAP1
	NCBP2	FAM108B1	PTPRM	LRRC34
	WDR67	UGT1A8	CHRNA2	PHF20L1
	LGI4	SC5DL	FKBP1B	MTSS1
	TSPYL5	ELK4	PHF1	SLC2A2
	DSCC1	STON1-GTF2A1L	PDLIM5	ADIPOQ
	EIF2B5	ATP11A	RPE65	EPPK1
	PABPC1	NEXN	SLC2A5	AKAP8
	AURKA	POTEE	AKAP7	COL14A1
	MYC	TMEM35	ZBTB48	FETUB
	KANK2	EVX2	C17orf48	LRP12
	WISP1	DRD1	CDX2	BRD4
	PHF20L1	DSG4	MYL2	OPA1
	ARC	FRMPD4	SGK1	ST6GAL1
	CLK2	KCNH4	NLGN3	ZNF623
	CUL1	MYOCD	TBX4	EXT1
	CCNL1	AMPD3	KCNG4	TMEM65
	NACAP1	FAM55A	DPYS	SLC25A32
	FARSA	GCC2	SLC4A4	GRINA
	SLC7A13	RYR2	CAV3	COLEC10
	ATR	PIKFYVE	FOSL1	EIF3H
	TMEM67	PLD5	NPAS4	LY6K
	SCRT1	TIPARP	MYBPH	MAL2
	SHC1	C12orf23	SYT6	FOXQ1
	FGF12		ASCL3	SQLE
	INTS4		SLC39A2	UTS2D
	YEATS4		RNF113B	LEPREL1
	SQLE		PPP1R12A	ENPP2
	SERPINH1		MYOM2	WDR67
	C11orf30		STAC	TSNARE1
	SDHAP1		UTS2	MYC
	PGPEP1		FGL1	ZNF696
	LY6K		PLN	TRPS1
	DCUN1D1		DIP2A	C8orf85
	NUP205		EPHA5	PYCRL
	NDRG1		P2RX1	ZNF517
	DGKI		BEND2	NOV
	SMCP		SERPINB11	KIAA0196
	LMLN		ZFHX3	DSCC1
	KNG1		OR2H1	PIK3CA
	ZNF20		NAAA	CCDC50
	OPA1		ADH5	FAM135B
	DPYS		MCF2	SLC30A8
	DMKN		FOXF1	KIFC2
	SCHIP1		RIT2	TM7SF4
	RASA2		RLN2	RNF168
	GIMAP6		ISM2	RHPN1
	KCTD21		CCDC136	SEC62
	CASP2		NR1H4	VPS13B
	CTHRC1		TPM1	CYP11B1
	CTSZ		SLC45A3	CRYGS
	CKS1B		NPPA	CTHRC1
	TSNARE1		TMEM192	HAS2
	GMPS		TM9SF3	TOP1MT
	CA1		MYH2	MTBP
	FFAR2		KCTD8	MCCC1
	GPR87		DACH2	WISP1
	PTN		AUH	EEF1D
	GNB4		MYH7B	GRHL2
	SCN1B		OR5C1	RRM2B
	RNF139		MUSK	BCHE
	KIAA0226		NLRP12	FBXO32
	GEM		GNE	MTDH
	LIPH		SOHLH2	KLF10
	DHX36		ZC3H12A	APOD
	OTUD6B		KLK1	RNF19A
	NPHS1		HBEGF	GPT
	DDX49		EHHADH	C8orf47
	GIMAP8		SLC26A5	RNF139
	RECQL		SEMA4G	NLGN1
	STMN2		MTOR	RECQL4
	PLEKHF2		TGM3	GP5
	AVPR2		STAC3	RTP1
	ZMAT3		NFIL3	SKIL
	LRRC33		SMPDL3A	ARC
	KLHL24		RCAN3	OXR1
	ZC3HAV1		NRAP	LRRC6
	PLD1		HTR3C	HES1
	ZNF491		ASB10	C12orf35
	SLC6A18		TGM6	ANGPT1
	MNX1		CPNE6	OPLAH
	DAP3		P2RX6	KCNMB3
	ZNF136		CD81	TG
	KHDRBS3		THYN1	ZFPM2
	SDC2		NLRP8	SI
	DPY19L4		TGM7	TMEM44
	NCOA5		PPAPDC2	TRAPPC9
	GRK7		STON1-GTF2A1L	TNIK
	COPB2		HECW1	ANKRD46
	ATP11B		CFL2	GSDMC
	RRM2B		FAM163A	LRRC15
	VPS28		NEXN	PEX5L
	RTEL1		POTEE	NCEH1
	SRMS		TMEM35	LRRC31
	MFN1		C1orf63	MFI2
	ECE2		KRT72	RAD21
	EHHADH		EVX2	TNFSF10
	ST6GAL1		SERPINA4	EFR3A
	ZSWIM2		SRD5A2	GML
	MTSS1		SND1	MASP1
	PHACTR3		DRD1	NCALD
	TMEM209		CSF3	FXR1
	NEU3		OPTC	FNDC3B
	EPPK1		EFNB2	ZNF7
	ZNF69		GCNT2	TMEM207
	ACTL6A		SLC22A2	RSPO2
	FAM131B		CACNA1S	USP13
	C3orf33		DSG4	PHC3
	SEMA5A		CCL2	EIF2C2
	PEX2		FRMPD4	ZHX1
	COPE		SFRP5	COX6C
	AKR1C4		LRTM1	HTR3D
	IGF2BP2		APOBEC2	YWHAZ
	HTR3C		KCNH4	DCAF13
	ASXL1		PHOX2B	GFOD1
	ENY2		MYOCD	TPRG1
	PTCH2		IL17A	MUC4
	AGTR1		LMAN1L	ZNF707
	VPS8		RYR2	ZFP41
	TM4SF19		DLK2	FOXH1
	YEATS2		RAMP1	TPM4
	MECP2		TIPARP	PTP4A3
	PARP10		PER1	OSR2
	ZNF775		LMOD1
	UBA2		YIPF1
	PRKAG2		KDELR2
	MYNN		TRPM4
	LRRC31		MON1B
	ACER3		OR2T5
	WDR37		CFTR
	FETUB		OR51T1
	WDR83		SVIL
	GATAD2B		OR2T10
	SPATA16		HPD
	RBM12B		KLHL1
	EIF2C2		ZNF511
	MRPL47		CDC34
	ZNF44		SDR9C7
	ITPR2		MYH8
	CLIP3		STATH
	CLDN18		ENPP6
	MYT1		ARG2
	GIMAP4		SMAD9
	AZIN1		AOX1
	NMNAT3		AQP11
	MBNL1		GPRC6A
	PPP2R3A		DBT
	KRBA1		IZUMO1
	IQCC		PNMA1
	PAAF1		PROK1
	ODF1		GABRA1
	TSTA3		LCN6
	KIFC2		MYLPF
	TRIB1		IL25
	RHPN1		SPATA8
	FAM82B		KRT4
	PIGZ		AMACR
	CAPRIN2		P2RX2
	EPHB3		ETS2
	ZNF792		RFX4
	COLEC10		SLC7A14
	ATP1B3		NEFM
	RPL18A		IMPA1
	PIP		KBTBD5
	PEX5L		SP8
	CALR		PPEF2
	MCCC1		WNT2B
	UQCRB		SCIN
	TRIM24		IL13
	PDP1		MYLK
	PYGO2		PRIM2
	KCNQ3		POTEH
	DNAJC19		CSRP1
	WDR86		ODAM
	GIMAP1		MCFD2
	DNAH5		PRKAG3
	TTC35		MAD1L1
	MMP16		TLN1
	S100A14		UGT3A1
	FYTTD1		TPH1
	SS18L1		GPR22
	PLVAP		CCDC27
	THRSP		MAF
	HIST1H1D		TMPRSS11F
	CLSTN2		RDH16
	ARFGAP1		OR2C3
	H3F3C		ATP8B4
	CLDN11		RRAS
	CTAG2		PYGM
	TMEM74		GDF7
	BIRC7		C9orf4
	KCTD14		RAB9B
	FBXL7		OR2T33
	CEBPG		LSAMP
	KCTD15		SLC18A2
	STMN3		FLNA
	GDPD4		GUCY2D
	CYP11B1		DBH
	ELL		CLCA4
	SMC4		TRDN
	ARHGEF2		CALD1
	EFNA3		TSPO
	FXYD1		DCC
	PPP1R3D		AMT
	PIGX		PADI3
	PYCRL		FBXO40
	RGS19		GJB4
	AQP11		DUSP26
	BAI1		TRPC4
	SLC37A3		BMP3
	NFIX		RNF112
	CA3		PPP1R12B
	FTSJD2
	FAM187B
	HRSP12
	CDK5
	GDNF
	GALNT11
	ZNF517
	KIAA0907
	P2RY13
	CDH26
	DNAJB11
	COL20A1
	ZNF625
	COMMD5
	ETV2
	SLC39A4
	HSPB6
	SOX14
	PDCD10
	COL9A3
	SLC27A1
	PTX3
	APOD
	KIAA1429
	DENND3
	LRP12
	THPO
	SLC30A8
	OPLAH
	TRA2B
	HRASLS
	BRD9
	NCEH1
	CHRD
	PPM1L
	DNAJB1
	NOV
	SERPINI1
	P2RY1
	RELT
	DECR1
	ABCB8
	MRPL13
	PRPF6
	RTP4
	HIST1H4G
	ZFP82

## Sheet: Gene A - ATM
Amplified/upregulated genes B identified as synthetic lethal with gene A (deletion/downregulation)
Ranked by GARP essentiality scores in gene A-deficient cell lines
Gene B	p-value	HCC1500		Gene B	p-value	HCC1419		Gene B	p-value	HCC1395		Gene B	p-value	HCC1187		Gene B	p-value	HCC1954		Gene B	p-value	MCF7		Gene B	p-value	HCC1428
SLC45A3	0.0612815	-0.6026		F5	0.0255821	-0.6465		ZNF614	0.0881912	-0.8022		OR51T1	0.00501727	-0.8957		OR51T1	0.00501727	-0.8206		EVX1	0.0813202	-0.5079		ZNF614	0.0881912	-1.2598
PPYR1	0.0414235	-0.5186		EVX1	0.0813202	-0.5098		EVX1	0.0813202	-0.6376		ZNF614	0.0881912	-0.799		EVX1	0.0813202	-0.6823		SH3RF1	0.0720971	-0.3608		EPHA5	0.016503	-1.2265
SP8	0.0128354	-0.5007		SLC45A3	0.0612815	-0.4797		PDLIM5	0.0997152	-0.5698		AMD1	0.0278436	-0.5107		SH3RF1	0.0720971	-0.5492		NPBWR1	0.0955444	-0.1968		EVX1	0.0813202	-1.2164
MYOCD	0.0638301	-0.4708		OR51T1	0.00501727	-0.4644		SLC10A7	0.0564728	-0.5665		SP8	0.0128354	-0.402		AMD1	0.0278436	-0.5251		SP8	0.0128354	-0.1705		SH3RF1	0.0720971	-0.9878
SALL3	0.00274735	-0.4386		GRIN3A	0.075969	-0.428		SH3RF1	0.0720971	-0.5263		SH3RF1	0.0720971	-0.3783		SP8	0.0128354	-0.5042		PLA1A	0.0499292	-0.1653		GRIN3A	0.075969	-0.941
EVX1	0.0813202	-0.4156		PPYR1	0.0414235	-0.4212		EPHA5	0.016503	-0.516		PDLIM5	0.0997152	-0.3387		EVX2	0.0112509	-0.4938		ZNF614	0.0881912	-0.1515		OR51T1	0.00501727	-0.9125
ZNF614	0.0881912	-0.4028		SP8	0.0128354	-0.3774		SLC45A3	0.0612815	-0.5017		B3GNT6	0.0201139	-0.3342		SLC45A3	0.0612815	-0.3564		GRIN3A	0.075969	-0.1435		SLC38A11	0.0786339	-0.9098
EPHA5	0.016503	-0.3962		SH3RF1	0.0720971	-0.3769		KCNG3	0.0441133	-0.4833		EVX1	0.0813202	-0.3185		GRIN3A	0.075969	-0.3229		SLC45A3	0.0612815	-0.1353		DMXL1	0.0664797	-0.9074
GRIN3A	0.075969	-0.3181		PDLIM5	0.0997152	-0.3688		HECW1	0.0881912	-0.4314		POTEH	0.00262116	-0.2778		F5	0.0255821	-0.3086		ADRA1A	0.0588303	-0.1218		PPYR1	0.0414235	-0.8246
EVX2	0.0112509	-0.3137		EPHA5	0.016503	-0.364		EVX2	0.0112509	-0.4215		EVX2	0.0112509	-0.2527		POTEH	0.00262116	-0.3068		PPYR1	0.0414235	-0.1064		P2RY1	0.0459761	-0.8141
ZNF615	0.0302951	-0.3137		STARD3NL	0.069234	-0.3594		FRMPD4	0.0329519	-0.4074		ZNF615	0.0302951	-0.2426		GOLM1	0.0813801	-0.3011		F5	0.0255821	-0.0993		SLC45A3	0.0612815	-0.788
NOS1	0.0881912	-0.3123		ZNF614	0.0881912	-0.3544		MYOCD	0.0638301	-0.3967		SLC30A4	0.0174024	-0.1959		SALL3	0.00274735	-0.2732		CLVS2	0.00575205	-0.0963		ADRA1A	0.0588303	-0.7493
GDF7	0.012285	-0.3032		MYOCD	0.0638301	-0.3121						ACPP	0.069234	-0.1579		GDF7	0.012285	-0.2599		POTEH	0.00262116	-0.0962		PDLIM5	0.0997152	-0.7407
PDLIM5	0.0997152	-0.267		GDF7	0.012285	-0.2763										ZNF614	0.0881912	-0.2324		GDF7	0.012285	-0.0914		GOLM1	0.0813801	-0.6913
STARD3NL	0.069234	-0.2669		SLC10A7	0.0564728	-0.2748										PDLIM5	0.0997152	-0.2306		OR51T1	0.00501727	-0.0913		GDF7	0.012285	-0.6788
				SALL3	0.00274735	-0.2588														PDLIM5	0.0997152	-0.0884		RORB	0.0750729	-0.6593
				EVX2	0.0112509	-0.2555																		TG	0.0479138	-0.6449

## Sheet: Gene A - BRCA1
Amplified/upregulated genes B identified as synthetic lethal with gene A (deletion/downregulation)
Ranked by GARP essentiality scores in gene A-deficient cell lines
Gene B	p-value	HCC1395		Gene B	p-value	HCC1187
TM4SF18	0.035678	-1.1081		TAF2	0.0102985	-0.9871
PTK2	0.0500928	-1.0288		RFC4	0.0303551	-0.9674
RFC4	0.0303551	-0.9915		TRPV6	0.0533446	-0.9421
TAF2	0.0102985	-0.9646		TP63	0.0323392	-0.8412
TRIM46	0.0488038	-0.9568		C8orf37	0.0197811	-0.8405
EXOSC4	0.100168	-0.9374		PYGO2	0.0636872	-0.8228
PIK3CB	0.0636872	-0.9357		KCNQ3	0.00908301	-0.7924
PIK3CA	0.000714955	-0.8928		PTN	0.0726947	-0.786
KRAS	0.0968388	-0.8707		DDX49	0.0609327	-0.7731
KIAA0355	0.0609327	-0.8692		WDR37	0.0905203	-0.7642
GIMAP5	0.0665622	-0.8619		ASAP1	0.00117852	-0.7449
GK5	0.069563	-0.8516		PRODH2	0.075963	-0.7275
ZNF442	0.0829325	-0.8433		PABPC1	0.0225525	-0.7181
STK3	0.00858712	-0.8341		DNAJC19	0.00558048	-0.7118
B3GNT5	0.00124195	-0.824		WDR86	0.0807534	-0.7032
DNAJB6	0.0466763	-0.8221		AVPR2	0.0636872	-0.6962
RPL35A	0.0733502	-0.8097		ECT2	0.00248272	-0.6954
CSMD3	0.0303551	-0.7938		RPL35A	0.0733502	-0.695
SLC17A9	0.0284723	-0.7827		EPPK1	0.0161491	-0.6911
ACOT11	0.0466763	-0.7821		GIMAP1	0.0665622	-0.6845
TTC14	0.000920001	-0.7816		DMKN	0.055766	-0.6749
ADIPOQ	0.0024754	-0.7777		TRIM46	0.0488038	-0.6672
CYP11B2	0.00712829	-0.7725		PLD1	0.000242646	-0.6654
TP63	0.0323392	-0.7721		LIPH	0.00112408	-0.6637
TRPV6	0.0533446	-0.7672		KNG1	0.00203563	-0.6625
NIPAL2	0.0119089	-0.7454		TM4SF19	0.0024754	-0.6617
BCL6	0.0377784	-0.7375		BCL6	0.0377784	-0.6567
GOLIM4	0.00510871	-0.7247		DHX36	0.0260041	-0.6543
SPAG1	0.00421388	-0.7234		NUP205	0.0582939	-0.645
TTC26	0.0466763	-0.7158		DNAH5	0.0582939	-0.6444
SAMD7	0.00346396	-0.7139		GIMAP5	0.0665622	-0.6402
FATE1	0.075963	-0.7098		TTC35	0.0162479	-0.6348
GPR160	0.00171357	-0.7088		MMP16	0.0945625	-0.6285
PRODH2	0.075963	-0.7067		S100A14	0.0829325	-0.624
E2F5	0.0408195	-0.7056		FYTTD1	0.0351396	-0.6228
GPR171	0.0284723	-0.701		SS18L1	0.0297901	-0.6176
C8orf37	0.0197811	-0.6949		BST2	0.0390306	-0.6121
RHPN2	0.0829325	-0.6906		PLVAP	0.0582939	-0.6078
BST2	0.0390306	-0.6848		CLK2	0.0226866	-0.6068
ECT2	0.00248272	-0.6826		THRSP	0.035678	-0.606
RAI14	0.0905203	-0.6815		HIST1H1D	0.0726947	-0.6043
ASAP1	0.00117852	-0.6638		CLSTN2	0.0665622	-0.5953
FZD6	0.0275832	-0.6613		TTC26	0.0466763	-0.5929
GNAS	0.0609327	-0.66		ZNF442	0.0829325	-0.5897
SLITRK3	0.0169341	-0.6582		SLITRK3	0.0169341	-0.5833
IGSF10	0.0226866	-0.6573		ZNF44	0.0609327	-0.583
PTPRN2	0.0533446	-0.6559		TSTA3	0.0567882	-0.5813
FAM84B	0.000282556	-0.6547		ARFGAP1	0.0272111	-0.5802
NCBP2	0.0149529	-0.6487		LMLN	0.0176473	-0.5786
WDR67	0.00106793	-0.6397		H3F3C	0.0987795	-0.5715
LGI4	0.0866459	-0.6374		CLDN11	0.000196704	-0.5691
TSPYL5	0.0188954	-0.6353		CTAG2	0.0793736	-0.5675
DSCC1	0.0332011	-0.6349		TMEM74	0.00533966	-0.5646
EIF2B5	0.00900353	-0.6347		BIRC7	0.0130676	-0.5613
PABPC1	0.0225525	-0.6317		KCTD14	0.0130676	-0.5601
AURKA	0.0945625	-0.6314		RHPN2	0.0829325	-0.56
MYC	0.00402711	-0.6276		EPHB3	0.00665043	-0.5587
KANK2	0.0866459	-0.6267		MYNN	0.0414915	-0.5558
WISP1	4.12e-05	-0.6264		FBXL7	0.055766	-0.5543
PHF20L1	0.000363581	-0.6256		ADIPOQ	0.0024754	-0.5528
ARC	0.000970342	-0.625		CEBPG	0.0582939	-0.5517
CLK2	0.0226866	-0.6214		PIK3CB	0.0636872	-0.5493
CUL1	0.0390306	-0.6214		AURKA	0.0945625	-0.5422
CCNL1	0.0723024	-0.6213		NACAP1	0.00421388	-0.5386
NACAP1	0.00421388	-0.6211		FFAR2	0.0905203	-0.5369
FARSA	0.0778419	-0.6205		AZIN1	0.00510247	-0.5364
SLC7A13	0.0866459	-0.6172		ZNF136	0.0311669	-0.536
ATR	0.0582939	-0.6169		KCTD15	0.069563	-0.5333
TMEM67	0.0868735	-0.6048		STMN3	0.020707	-0.5325
SCRT1	0.00346396	-0.6027		IQCC	0.075963	-0.5321
SHC1	0.0829325	-0.6015		NCOA5	0.0987795	-0.5319
FGF12	0.0155878	-0.6003		DPY19L4	0.0188954	-0.5285
INTS4	0.020707	-0.5997		GDPD4	0.0297901	-0.5224
YEATS4	0.0829325	-0.5956		CYP11B1	0.000924798	-0.5214
SQLE	5.42e-05	-0.5909		ELL	0.0900877	-0.5197
SERPINH1	0.0726947	-0.5878		SMC4	0.0535476	-0.5179
C11orf30	0.0408195	-0.5852		NPHS1	0.0934084	-0.5167
SDHAP1	0.0225131	-0.5816		CYP11B2	0.00712829	-0.5142
PGPEP1	0.075963	-0.5797		ARHGEF2	0.0636872	-0.5138
LY6K	0.00683862	-0.5787		GPR160	0.00171357	-0.5129
DCUN1D1	0.0314924	-0.5766		COLEC10	0.0970462	-0.5104
NUP205	0.0582939	-0.574		ACTL6A	0.0130894	-0.5102
NDRG1	3.69e-05	-0.5735		EFNA3	0.0829325	-0.5101
DGKI	0.0726947	-0.5732		SLC7A13	0.0866459	-0.5091
SMCP	0.0582939	-0.573		FXYD1	0.0793736	-0.5069
LMLN	0.0176473	-0.5675		FARSA	0.0778419	-0.5061
KNG1	0.00203563	-0.5622		B3GNT5	0.00124195	-0.5058
ZNF20	0.0284723	-0.5619		PPP1R3D	0.069563	-0.5042
OPA1	0.00272854	-0.5601		PIGX	0.0176473	-0.5041
DPYS	0.00401636	-0.5571		PYCRL	0.0155556	-0.5012
DMKN	0.055766	-0.5546		DNAJB6	0.0466763	-0.5003
SCHIP1	0.069669	-0.5517		RGS19	0.0535476	-0.4999
RASA2	0.0609327	-0.5506		AQP11	0.0446389	-0.4963
GIMAP6	0.0609327	-0.5473		VPS8	0.0326683	-0.4945
KCTD21	0.0284723	-0.546		ZNF20	0.0284723	-0.4942
CASP2	0.0426878	-0.545		KIAA0226	0.0377784	-0.4941
CTHRC1	0.00486464	-0.5425		CA1	0.0665622	-0.4938
CTSZ	0.0793736	-0.5347		BAI1	0.0802174	-0.4906
CKS1B	0.0726947	-0.534		GIMAP8	0.0665622	-0.4892
TSNARE1	0.0455262	-0.532		STK3	0.00858712	-0.4891
GMPS	0.0807534	-0.5318		SLC37A3	0.055766	-0.4829
CA1	0.0665622	-0.5297		SCHIP1	0.069669	-0.4828
FFAR2	0.0905203	-0.5271		NFIX	0.0260041	-0.482
GPR87	0.0297901	-0.5268		EIF2B5	0.00900353	-0.4813
PTN	0.0726947	-0.5249		NDRG1	3.69e-05	-0.4808
GNB4	0.000714955	-0.5208		MYC	0.00402711	-0.4761
SCN1B	0.0945625	-0.5205		GPR171	0.0284723	-0.4749
RNF139	0.000762214	-0.5188		CA3	0.0987795	-0.4743
KIAA0226	0.0377784	-0.518		FTSJD2	0.069563	-0.4718
GEM	0.0311669	-0.5179		FAM187B	0.0636872	-0.471
LIPH	0.00112408	-0.5169		HRSP12	0.00988298	-0.4708
DHX36	0.0260041	-0.5152		CDK5	0.0297901	-0.4702
OTUD6B	0.0533446	-0.514		GDNF	0.0866459	-0.4699
NPHS1	0.0934084	-0.5137		GALNT11	0.0510253	-0.4682
DDX49	0.0609327	-0.5131		ZNF775	0.0466763	-0.4677
GIMAP8	0.0665622	-0.5071		TMEM209	0.0726947	-0.4644
RECQL	0.0945625	-0.5068		ZNF517	0.0872817	-0.4632
STMN2	0.103179	-0.5065		KIAA0907	0.0466763	-0.4629
PLEKHF2	0.0216749	-0.5058		P2RY13	0.0272111	-0.4579
AVPR2	0.0636872	-0.5041		SQLE	5.42e-05	-0.4578
ZMAT3	0.0271626	-0.5041		RPL18A	0.0829325	-0.4567
LRRC33	0.0137553	-0.5027		CLIP3	0.0180482	-0.4563
KLHL24	0.0394218	-0.5025		KANK2	0.0866459	-0.4561
ZC3HAV1	0.0582939	-0.5023		GMPS	0.0807534	-0.4533
PLD1	0.000242646	-0.502		CDH26	0.069563	-0.4498
ZNF491	0.0829325	-0.5019		PTPRN2	0.0533446	-0.447
SLC6A18	0.0248492	-0.5011		SPAG1	0.00421388	-0.445
MNX1	0.035678	-0.4987		RRM2B	0.00561242	-0.4448
DAP3	0.0866459	-0.4986		DNAJB11	0.0377784	-0.443
ZNF136	0.0311669	-0.4979		COL20A1	0.0778419	-0.4428
KHDRBS3	0.000401856	-0.4979		ZNF69	0.0793736	-0.4409
SDC2	0.020707	-0.4952		ZNF625	0.0373178	-0.44
DPY19L4	0.0188954	-0.4925		KRBA1	0.0390306	-0.4394
NCOA5	0.0987795	-0.4907		CALR	0.035678	-0.4389
GRK7	0.0934084	-0.4906		KRAS	0.0968388	-0.4376
COPB2	0.069563	-0.4889		STMN2	0.103179	-0.4356
ATP11B	0.00118159	-0.4881		MBNL1	0.0311669	-0.4348
RRM2B	0.00561242	-0.4862		COMMD5	0.0533508	-0.4328
VPS28	0.0455262	-0.4861		ETV2	0.0426878	-0.4317
RTEL1	0.0124752	-0.482		VPS28	0.0455262	-0.4315
SRMS	0.0226866	-0.482		ACOT11	0.0466763	-0.4308
MFN1	0.000429255	-0.4786		SLC39A4	0.0484979	-0.4281
ECE2	0.0865052	-0.4746		FETUB	0.0116252	-0.4266
EHHADH	0.00106929	-0.4733		HSPB6	0.0866459	-0.4246
ST6GAL1	0.0169341	-0.4724		SOX14	0.0987795	-0.4244
ZSWIM2	0.0829325	-0.4703		NMNAT3	0.0665622	-0.422
MTSS1	7.12e-05	-0.4672		PDCD10	0.0604123	-0.421
PHACTR3	0.100382	-0.4663		TRIB1	6.05e-05	-0.4192
TMEM209	0.0726947	-0.4646		E2F5	0.0408195	-0.418
NEU3	0.103179	-0.4642		COL9A3	0.0188954	-0.4163
EPPK1	0.0161491	-0.4619		SLC6A18	0.0248492	-0.4161
ZNF69	0.0793736	-0.4609		TSPYL5	0.0188954	-0.4143
ACTL6A	0.0130894	-0.4604		SERPINH1	0.0726947	-0.4129
FAM131B	0.0488038	-0.4604		LGI4	0.0866459	-0.4122
C3orf33	0.0807534	-0.4594		ATR	0.0582939	-0.4097
SEMA5A	0.0793736	-0.4568		SLC27A1	0.0272111	-0.4097
PEX2	0.0905203	-0.4545		PTX3	0.00711301	-0.4092
COPE	0.0510253	-0.4527		APOD	0.0024754	-0.4092
AKR1C4	0.0326054	-0.4519		CTSZ	0.0793736	-0.4084
IGF2BP2	0.0209096	-0.4498		KIAA1429	0.0272111	-0.4067
HTR3C	0.0498475	-0.4494		DENND3	0.0180542	-0.4057
ASXL1	0.035678	-0.4479		AKR1C4	0.0326054	-0.4046
ENY2	0.00980826	-0.4475		LRP12	0.00442081	-0.4043
PTCH2	0.0726947	-0.4461		THPO	0.00118159	-0.4038
AGTR1	0.0390306	-0.4452		SCRT1	0.00346396	-0.402
VPS8	0.0326683	-0.4441		SLC30A8	0.00467487	-0.3997
TM4SF19	0.0024754	-0.4396		OPLAH	0.0155556	-0.3995
YEATS2	0.00989074	-0.4384		MRPL47	0.0498475	-0.399
MECP2	0.069563	-0.4381		TRA2B	0.102698	-0.3987
PARP10	0.0550466	-0.4372		HRASLS	0.0031559	-0.3983
ZNF775	0.0466763	-0.436		BRD9	0.0164628	-0.3982
UBA2	0.0426878	-0.4351		NCEH1	0.00911978	-0.3909
PRKAG2	0.0408195	-0.4333		LY6K	0.00683862	-0.3904
MYNN	0.0414915	-0.4321		CHRD	0.00118159	-0.3901
LRRC31	0.00135454	-0.4318		PPM1L	0.0556196	-0.39
ACER3	0.055766	-0.4311		NEU3	0.103179	-0.3887
WDR37	0.0905203	-0.4299		IGSF10	0.0226866	-0.3885
FETUB	0.0116252	-0.4266		DNAJB1	0.0671231	-0.3877
WDR83	0.075963	-0.4266		NOV	0.00216213	-0.3865
GATAD2B	0.0665622	-0.4256		SERPINI1	0.00583155	-0.3832
SPATA16	0.00578597	-0.4255		FAM84B	0.000282556	-0.3824
RBM12B	0.0341082	-0.4241		DAP3	0.0866459	-0.3821
EIF2C2	0.0455262	-0.4233		HTR3C	0.0498475	-0.3821
MRPL47	0.0498475	-0.4211		PTK2	0.0500928	-0.3792
ZNF44	0.0609327	-0.4196		P2RY1	0.0341082	-0.3776
ITPR2	0.0488038	-0.4186		RELT	0.0987795	-0.3773
CLIP3	0.0180482	-0.4159		DSCC1	0.0332011	-0.3771
CLDN18	0.0582939	-0.4151		DECR1	0.0636872	-0.3769
MYT1	0.0197811	-0.4135		ABCB8	0.0533446	-0.3769
GIMAP4	0.0636872	-0.4111		MRPL13	0.00655993	-0.3738
AZIN1	0.00510247	-0.4102		PRPF6	0.083763	-0.3726
NMNAT3	0.0665622	-0.4076		RTP4	0.0391635	-0.3714
MBNL1	0.0311669	-0.4074		HIST1H4G	0.0793736	-0.3708
PPP2R3A	0.103179	-0.4053		TM4SF18	0.035678	-0.3706
KRBA1	0.0390306	-0.405		ZFP82	0.0446389	-0.3704
IQCC	0.075963	-0.4048
PAAF1	0.0987795	-0.403
ODF1	0.0149529	-0.4006
TSTA3	0.0567882	-0.3986
KIFC2	0.0470069	-0.3957
TRIB1	6.05e-05	-0.3954
RHPN1	0.00629183	-0.3953
FAM82B	0.0829325	-0.3947
PIGZ	0.0502052	-0.3946
CAPRIN2	0.0665622	-0.3942
EPHB3	0.00665043	-0.3925
ZNF792	0.0829325	-0.3908
COLEC10	0.0970462	-0.3898
ATP1B3	0.0341082	-0.3888
RPL18A	0.0829325	-0.3887
PIP	0.0533446	-0.3886
PEX5L	0.000791012	-0.3853
CALR	0.035678	-0.3833
MCCC1	0.00826135	-0.383
UQCRB	0.100382	-0.3816
TRIM24	0.0533446	-0.3805
PDP1	0.0326054	-0.3805

## Sheet: Gene A - BRCA2
Amplified/upregulated genes B identified as synthetic lethal with gene A (deletion/downregulation)
Ranked by GARP essentiality scores in gene A-deficient cell lines
Gene B	p-value	HCC1395
CXCR2	0.0818791	-0.9536
GK5	0.100353	-0.8516
RXFP1	0.0241638	-0.8371
HTR4	0.00457962	-0.8346
CNTLN	0.0516886	-0.8202
ZNF614	0.000276608	-0.8022
CSMD3	0.058626	-0.7938
PLEKHH1	0.0394512	-0.7594
PLA2G4D	0.0777802	-0.7238
TMEM132D	0.00745104	-0.7125
TNFSF15	0.0854273	-0.6978
SERPINB3	0.0812917	-0.6808
NDST4	0.058626	-0.6805
PARG	0.0539984	-0.6668
LRRTM3	0.0526266	-0.64
TAS2R38	0.0635229	-0.6375
SERPINB13	0.0212707	-0.6358
NR4A3	0.0394512	-0.6339
HERC3	0.0274442	-0.6335
SLC8A1	0.03521	-0.6303
CDH9	0.0854273	-0.6203
SLC7A13	0.058626	-0.6172
KRT84	0.0353771	-0.6054
ZFP36	0.0916246	-0.6053
AADAT	0.0455619	-0.602
TMTC4	0.0187196	-0.5942
PBOV1	0.0764227	-0.5884
VPS54	0.0665929	-0.5872
PCDHGA2	0.0854273	-0.5611
NLGN3	0.0162639	-0.5596
DPYS	0.025878	-0.5571
SLC4A4	0.100189	-0.557
MPP5	0.058626	-0.5463
OR2D2	0.0241638	-0.5457
NCOA4	0.0274442	-0.5359
PPP1R12A	0.0311627	-0.5267
SH3RF1	0.00850386	-0.5263
EPHA5	0.00110168	-0.516
ZFHX3	0.0664797	-0.5152
HOXA13	0.0401524	-0.512
GDPD1	0.0664797	-0.4918
ATP11B	0.0455619	-0.4881
MUSK	0.0854273	-0.4821
LIG3	0.0854273	-0.4618
RGS13	0.0968069	-0.4587
NFIL3	0.0112036	-0.4537
RCAN3	0.0217375	-0.4512
FAM108B1	0.0227256	-0.4481
UGT1A8	0.0639274	-0.4479
SC5DL	0.0753687	-0.4388
ELK4	0.0436621	-0.4374
STON1-GTF2A1L	0.0455619	-0.4319
ATP11A	0.07387	-0.4305
NEXN	0.03521	-0.4258
POTEE	0.00668019	-0.4257
TMEM35	0.0436621	-0.4249
EVX2	4.94e-06	-0.4215
DRD1	0.0127422	-0.4168
DSG4	0.00157997	-0.4083
FRMPD4	0.0431685	-0.4074
KCNH4	0.0241638	-0.4024
MYOCD	0.00107704	-0.3967
AMPD3	0.00515156	-0.3938
FAM55A	0.00463876	-0.3932
GCC2	0.00305378	-0.3931
RYR2	0.0283217	-0.3929
PIKFYVE	0.0144887	-0.3917
PLD5	0.0181928	-0.39
TIPARP	0.0353771	-0.3881
C12orf23	0.0968069	-0.3833

## Sheet: Gene A - PTEN
Amplified/upregulated genes B identified as synthetic lethal with gene A (deletion/downregulation)
Ranked by GARP essentiality scores in gene A-deficient cell lines
Gene	p-value	HCC1395		Gene	p-value	HCC38
THOP1	0.0386021	-1.0756		CEND1	0.00738869	-1.1873
ANTXR2	0.00508617	-0.972		GALR1	0.000395166	-0.9864
CXCR2	0.0175205	-0.9536		CEACAM4	0.0953898	-0.9696
CEND1	0.00738869	-0.8539		DUOXA2	0.000669974	-0.8029
PGC	0.00223969	-0.8376		SLC22A3	0.0524551	-0.785
KRT27	0.0590332	-0.8304		CFTR	0.064146	-0.7838
TBRG1	0.00772496	-0.8213		OR51T1	0.0286787	-0.7812
CEACAM4	0.0953898	-0.7785		SVIL	0.041098	-0.7683
ISL1	0.00946656	-0.7706		B3GALT2	0.000160404	-0.7478
XIRP1	0.0665788	-0.7555		NPPA	0.0645947	-0.7427
CD38	0.00271706	-0.7522		NLRP12	0.0231794	-0.7223
KLK15	0.0212378	-0.7438		CXCR2	0.0175205	-0.7182
ACOT12	0.0231794	-0.7434		FOXF1	4.26e-05	-0.7057
ATP6V1G3	0.000682188	-0.736		ISM2	0.00396073	-0.6971
PLA2G4D	0.00110549	-0.7238		NLGN3	0.00271706	-0.6913
TAOK3	0.0309056	-0.714		OR2T10	0.0427833	-0.6546
TMEM132D	8.73e-06	-0.7125		SLC26A5	0.0149094	-0.6458
BMPER	0.0524551	-0.7103		CDH9	0.0953898	-0.6449
NOL4	0.0280978	-0.7076		HPD	0.0953898	-0.6432
SPAG11B	0.0523316	-0.7014		ID1	0.0645947	-0.6418
FABP3	0.0953898	-0.6918		NRAP	0.00127056	-0.6366
NT5C1A	0.0175205	-0.6891		SMYD1	0.0953898	-0.6332
ANAPC5	0.0750729	-0.6891		VPS54	0.078227	-0.6273
SERPINB3	0.101719	-0.6808		CD38	0.00271706	-0.6243
NDST4	0.0665788	-0.6805		ST18	0.0177981	-0.6211
TSLP	0.0175205	-0.6802		KLHL1	0.0285562	-0.6176
ORM2	0.0255285	-0.6792		NPAS4	0.00440897	-0.6141
ACTA2	0.0252817	-0.6681		ZNF511	0.0841255	-0.6132
ANKRD1	0.0524551	-0.6674		PTPRM	0.0951211	-0.6127
SMYD1	0.0953898	-0.6654		CDC34	0.0953898	-0.6092
SLITRK3	4.26e-05	-0.6582		THOP1	0.0386021	-0.6085
KCNJ15	0.0846328	-0.6558		RAMP1	0.0223777	-0.6067
ID1	0.0645947	-0.6552		XIRP1	0.0665788	-0.6056
ST18	0.0177981	-0.6541		CPNE6	4.64e-07	-0.6016
CAMK2G	0.0166074	-0.6423		ANAPC5	0.0750729	-0.6007
LRRTM3	0.0166074	-0.64		TMEM192	0.0953898	-0.5945
NR4A3	0.0119983	-0.6339		DIP2A	0.0107554	-0.5938
DMPK	0.0198029	-0.6334		SDR9C7	0.0254324	-0.5914
SLC8A1	0.00652541	-0.6303		MYH8	0.0322479	-0.5888
DUOXA2	0.000669974	-0.6284		NT5C1A	0.0175205	-0.5887
KANK2	0.0121178	-0.6267		ORM2	0.0255285	-0.5858
CDH9	0.0953898	-0.6203		PLA2G4D	0.00110549	-0.5837
GABRG3	0.0951211	-0.6109		STATH	0.0665788	-0.5809
SLC22A3	0.0524551	-0.6097		ENPP6	0.0107117	-0.5807
GALR1	0.000395166	-0.607		SERPINB11	0.046513	-0.5791
KRT84	0.041098	-0.6054		ARG2	0.0644291	-0.5727
B3GALT2	0.000160404	-0.5999		SMAD9	0.00576168	-0.5722
VPS54	0.078227	-0.5872		AOX1	0.0846328	-0.5659
PTPRM	0.0951211	-0.5835		KLK15	0.0212378	-0.56
CHRNA2	2.49e-05	-0.5805		POTEE	0.0524551	-0.5582
FKBP1B	0.0121178	-0.5787		MYOM2	0.0523316	-0.5538
PHF1	0.0750729	-0.5708		TAOK3	0.0309056	-0.5496
PDLIM5	0.0994652	-0.5698		AQP11	0.00863002	-0.5399
RPE65	2.74e-08	-0.5697		ISL1	0.00946656	-0.5389
SLC2A5	0.00239518	-0.568		SLC8A1	0.00652541	-0.5387
AKAP7	0.0917211	-0.5658		GPRC6A	0.00123601	-0.5378
ZBTB48	0.0862939	-0.5653		DBT	0.0119983	-0.5364
C17orf48	0.00181537	-0.5646		EPHA5	0.00202274	-0.536
CDX2	0.000250434	-0.5625		EHHADH	0.0154978	-0.5355
MYL2	0.00618105	-0.5624		CHRNA2	2.49e-05	-0.5319
SGK1	0.0282532	-0.5621		IZUMO1	0.0708625	-0.5289
NLGN3	0.00271706	-0.5596		TPM1	0.00836429	-0.5251
TBX4	7.42e-05	-0.5576		PNMA1	0.0953898	-0.5171
KCNG4	0.0223777	-0.5574		KRT84	0.041098	-0.5163
DPYS	6.89e-05	-0.5571		SPAG11B	0.0523316	-0.5132
SLC4A4	0.0348085	-0.557		BEND2	0.00836429	-0.5122
CAV3	0.0107117	-0.553		CCL2	0.0953898	-0.5102
FOSL1	0.0198029	-0.5487		PROK1	0.000160404	-0.5088
NPAS4	0.00440897	-0.5452		GABRA1	0.0172866	-0.5071
MYBPH	0.0175205	-0.541		DPYS	6.89e-05	-0.5063
SYT6	0.0705966	-0.5405		MCF2	0.00349396	-0.5038
ASCL3	0.00271706	-0.5403		LCN6	0.0661033	-0.5009
SLC39A2	0.00308148	-0.5313		MYLPF	0.0463809	-0.5002
RNF113B	0.0524551	-0.5292		IL25	0.0750729	-0.4984
PPP1R12A	0.0364089	-0.5267		TM9SF3	0.064146	-0.4983
MYOM2	0.0523316	-0.5261		SPATA8	0.0463809	-0.4943
STAC	0.0665788	-0.525		KRT4	0.0953898	-0.4903
UTS2	0.0463809	-0.5237		ANKRD1	0.0524551	-0.4899
FGL1	0.0701005	-0.5217		SEMA4G	0.00393591	-0.4855
PLN	0.0590332	-0.5196		UTS2	0.0463809	-0.4851
DIP2A	0.0107554	-0.5177		AMACR	0.0563054	-0.4842
EPHA5	0.00202274	-0.516		SFRP5	0.0750729	-0.4839
P2RX1	0.00111845	-0.5158		CAMK2G	0.0166074	-0.4836
BEND2	0.00836429	-0.5154		P2RX2	0.0364089	-0.4834
SERPINB11	0.046513	-0.5152		NAAA	0.0282532	-0.4817
ZFHX3	0.0750729	-0.5152		SRD5A2	0.000160404	-0.4813
OR2H1	0.0645947	-0.5136		RLN2	0.0708625	-0.4813
NAAA	0.0282532	-0.5133		RPE65	2.74e-08	-0.4795
ADH5	0.00239518	-0.5123		MTOR	0.0252817	-0.4763
MCF2	0.00349396	-0.5111		PGC	0.00223969	-0.4735
FOXF1	4.26e-05	-0.5106		ETS2	0.0580262	-0.4715
RIT2	0.0156574	-0.5094		EVX2	5.09e-07	-0.4683
RLN2	0.0708625	-0.5081		KRT72	0.0137055	-0.4673
ISM2	0.00396073	-0.5065		RFX4	0.0322479	-0.4669
CCDC136	0.0121178	-0.5051		GNE	0.0580262	-0.4657
NR1H4	0.0449347	-0.505		SLC7A14	0.00111845	-0.4633
TPM1	0.00836429	-0.5026		CCDC136	0.0121178	-0.462
SLC45A3	0.00770479	-0.5017		ANTXR2	0.00508617	-0.4602
NPPA	0.0645947	-0.5009		KLK1	0.0846328	-0.459
TMEM192	0.0953898	-0.4981		NEFM	0.00576168	-0.4577
TM9SF3	0.064146	-0.4972		ASB10	0.0198029	-0.455
MYH2	0.000866059	-0.4947		KCTD8	0.0122315	-0.4542
KCTD8	0.0122315	-0.4935		HTR3C	0.00508617	-0.4529
DACH2	0.0205735	-0.4912		IMPA1	0.0770957	-0.4488
AUH	0.0172866	-0.4894		NR1H4	0.0449347	-0.4473
MYH7B	0.0364089	-0.4864		CAV3	0.0107117	-0.4469
OR5C1	0.0951211	-0.4835		ATP6V1G3	0.000682188	-0.4466
MUSK	0.0953898	-0.4821		KBTBD5	0.00349396	-0.4462
NLRP12	0.0231794	-0.4807		SP8	0.0586755	-0.4446
GNE	0.0580262	-0.4796		DLK2	0.0175205	-0.4434
SOHLH2	0.00738869	-0.4795		KANK2	0.0121178	-0.4428
ZC3H12A	0.0523316	-0.4781		KCNJ15	0.0846328	-0.4412
KLK1	0.0846328	-0.4762		PPEF2	0.0841255	-0.4406
HBEGF	0.0524551	-0.476		WNT2B	0.0348085	-0.4388
EHHADH	0.0154978	-0.4733		BMPER	0.0524551	-0.4376
SLC26A5	0.0149094	-0.4699		SCIN	0.0175205	-0.4335
SEMA4G	0.00393591	-0.4614		IL13	0.0137055	-0.43
MTOR	0.0252817	-0.4613		MYLK	0.00185998	-0.4283
TGM3	0.0339716	-0.4587		RNF113B	0.0524551	-0.4267
STAC3	0.0523316	-0.4543		ACOT12	0.0231794	-0.426
NFIL3	0.0137055	-0.4537		PRIM2	1.26e-05	-0.4238
SMPDL3A	0.0846328	-0.4519		POTEH	0.00111433	-0.418
RCAN3	0.0280978	-0.4512		CSRP1	0.000589053	-0.4174
NRAP	0.00127056	-0.4509		ODAM	0.0708625	-0.4168
HTR3C	0.00508617	-0.4494		MYBPH	0.0175205	-0.4125
ASB10	0.0198029	-0.4477		MCFD2	0.0846328	-0.4102
TGM6	0.00618105	-0.444		OR2T5	0.0830953	-0.4093
CPNE6	4.64e-07	-0.4421		PRKAG3	0.0590332	-0.4091
P2RX6	0.0285562	-0.4384		SYT6	0.0705966	-0.4081
CD81	0.0590332	-0.4377		MAD1L1	0.0285562	-0.408
THYN1	0.00863002	-0.4367		TLN1	0.0953898	-0.4079
NLRP8	0.0256378	-0.4354		UGT3A1	0.0524551	-0.4078
TGM7	0.0590332	-0.435		TPH1	0.0953898	-0.4075
PPAPDC2	0.00863002	-0.4333		PPAPDC2	0.00863002	-0.4064
STON1-GTF2A1L	0.0523316	-0.4319		GPR22	0.0149094	-0.405
HECW1	0.000399766	-0.4314		CCDC27	0.0846328	-0.4046
CFL2	0.0107117	-0.4312		MAF	0.078227	-0.4045
FAM163A	0.0590332	-0.4308		TMPRSS11F	0.0891527	-0.4038
NEXN	0.00652541	-0.4258		ZBTB48	0.0862939	-0.4008
POTEE	0.0524551	-0.4257		RDH16	0.00738869	-0.4006
TMEM35	0.00836429	-0.4249		OR2C3	0.000292054	-0.3975
C1orf63	0.0166074	-0.4243		SMPDL3A	0.0846328	-0.3936
KRT72	0.0137055	-0.4225		ATP8B4	0.00271706	-0.3897
EVX2	5.09e-07	-0.4215		LMOD1	0.00946656	-0.3878
SERPINA4	0.0705966	-0.4203		DMPK	0.0198029	-0.3876
SRD5A2	0.000160404	-0.4186		OR5C1	0.0951211	-0.3873
SND1	0.0386021	-0.4169		RRAS	0.0665788	-0.3869
DRD1	0.0862939	-0.4168		PYGM	0.00738869	-0.3867
CSF3	0.000399766	-0.4138		SLC39A2	0.00308148	-0.3864
OPTC	0.0175205	-0.4136		KDELR2	0.0846328	-0.3864
EFNB2	0.0175205	-0.4131		TBRG1	0.00772496	-0.3857
GCNT2	0.0463809	-0.4123		GDF7	6.77e-07	-0.3774
SLC22A2	0.000984315	-0.4108		OPTC	0.0175205	-0.3763
CACNA1S	0.00576168	-0.4107		C9orf4	0.000669974	-0.375
DSG4	0.0645947	-0.4083		C17orf48	0.00181537	-0.3742
CCL2	0.0953898	-0.4078		RAB9B	0.0364089	-0.374
FRMPD4	0.000228407	-0.4074		OR2T33	0.0951211	-0.3719
SFRP5	0.0750729	-0.4066		SERPINA4	0.0705966	-0.3708
LRTM1	0.0121178	-0.4058		LSAMP	0.00185998	-0.3668
APOBEC2	0.0121178	-0.4024		SLC18A2	0.00144301	-0.3642
KCNH4	0.0285562	-0.4024		FLNA	0.00652541	-0.363
PHOX2B	0.0750729	-0.3976		C1orf63	0.0166074	-0.3598
MYOCD	0.000140644	-0.3967		GUCY2D	0.0492564	-0.3588
IL17A	0.0917211	-0.3958		DBH	0.0154978	-0.3585
LMAN1L	0.00872904	-0.3954		PHF1	0.0750729	-0.3582
RYR2	0.0348085	-0.3929		CLCA4	0.00111845	-0.358
DLK2	0.0175205	-0.3918		TRDN	0.0137055	-0.3566
RAMP1	0.0223777	-0.3906		P2RX6	0.0285562	-0.3564
TIPARP	0.041098	-0.3881		CALD1	0.0175205	-0.3551
PER1	0.00576168	-0.3867		DACH2	0.0205735	-0.355
LMOD1	0.00946656	-0.3859		TSPO	0.0846328	-0.3543
YIPF1	0.0166074	-0.3855		DCC	0.0175205	-0.3539
KDELR2	0.0846328	-0.3846		AMT	0.0846328	-0.3538
TRPM4	0.0600714	-0.3842		TGM3	0.0339716	-0.3525
MON1B	0.0100258	-0.3833		PADI3	0.0953898	-0.3514
OR2T5	0.0830953	-0.383		FBXO40	0.00349396	-0.3508
				GJB4	0.00271706	-0.3496
				DUSP26	0.0223777	-0.3473
				THYN1	0.00863002	-0.3423
				TRPC4	7.3e-06	-0.3414
				BMP3	0.0750729	-0.3408
				RNF112	0.00156336	-0.3399
				SND1	0.0386021	-0.338
				PPP1R12B	0.000399766	-0.3349

## Sheet: Gene A - TP53
Amplified/upregulated genes B identified as synthetic lethal with gene A (deletion/downregulation)
Ranked by GARP essentiality scores in gene A-deficient cell lines
Gene B	p-value	HCC38		Gene B	p-value	HCC1954		Gene B	p-value	HCC1428		Gene B	p-value	HCC1419		Gene B	p-value	HCC1395		Gene B	p-value	HCC1143
CPSF1	0.0993078	-1.1173		NACAP1	0.0615844	-0.8837		TAF2	0.0119472	-1.6192		ECT2	0.0140291	-1.0634		PTK2	0.0453329	-1.0288		ECT2	0.0140291	-1.1367
AKAP8L	0.0747916	-0.8717		ECT2	0.0140291	-0.7285		RRM2B	0.0712603	-1.5728		PIK3CA	0.0249655	-0.7694		TAF2	0.0119472	-0.9646		SCRT1	0.0414328	-1.1126
TM4SF19	0.0469729	-0.8507		CPSF1	0.0993078	-0.7283		RPL8	0.00601539	-1.5128		SQLE	0.00672604	-0.7333		PIK3CA	0.0249655	-0.8928		TM4SF19	0.0469729	-1.093
SERPINI1	0.0231048	-0.7866		RPL8	0.00601539	-0.6858		CPSF1	0.0993078	-1.4907		TAF2	0.0119472	-0.6894		B3GNT5	0.0330661	-0.824		COLEC10	0.0119472	-1.083
FAM84B	0.00404552	-0.7755		PTK2	0.0453329	-0.6039		BRD4	0.095765	-1.4431		NACAP1	0.0615844	-0.6174		CSMD3	0.0249655	-0.7938		NACAP1	0.0615844	-1.0307
NACAP1	0.0615844	-0.7403		AZIN1	0.0678863	-0.5499		BOP1	0.0517923	-1.4251		ZNF696	0.0463573	-0.6073		TTC14	0.0283834	-0.7816		ATP11B	0.0322382	-0.9967
SPAG1	0.0615844	-0.705		GNB4	0.0249655	-0.5305		TP63	0.0646631	-1.3015		COLEC10	0.0119472	-0.5793		ADIPOQ	0.0469729	-0.7777		CPSF1	0.0993078	-0.9475
UBR5	0.0730058	-0.6993		TP63	0.0646631	-0.5195		TM7SF4	0.0505956	-1.2466		BRD4	0.095765	-0.5782		CYP11B2	0.0603425	-0.7725		SPAG1	0.0615844	-0.8987
SCRT1	0.0414328	-0.6806		NAALADL2	0.0225142	-0.5094		ADIPOQ	0.0469729	-1.2071		AZIN1	0.0678863	-0.5733		TP63	0.0646631	-0.7721		SQLE	0.00672604	-0.8916
TP63	0.0646631	-0.6386		SERPINI1	0.0231048	-0.4991		WDR67	0.0565372	-1.1568		CPSF1	0.0993078	-0.5516		GOLIM4	0.0213752	-0.7247		EIF3H	0.0122726	-0.891
TTC14	0.0283834	-0.6083		ASAP1	0.023684	-0.4853		ECT2	0.0140291	-1.142		WDR67	0.0565372	-0.5406		SPAG1	0.0615844	-0.7234		SERPINI1	0.0231048	-0.8234
TAF2	0.0119472	-0.6008		LRRC34	0.0956365	-0.4744		PIK3CA	0.0249655	-1.1186		HRASLS	0.0531551	-0.5362		GPR160	0.0113204	-0.7088		PHF20L1	0.00466626	-0.8209
CHRNA4	0.090632	-0.5817		PLD1	0.0846651	-0.4684		PTX3	0.0803987	-1.102		MYC	0.00232557	-0.5361		EIF3H	0.0122726	-0.6996		AZIN1	0.0678863	-0.8018
PTX3	0.0803987	-0.578		CYP11B2	0.0603425	-0.4388		ATP6V1C1	0.0600972	-1.097		RHPN1	0.00862431	-0.5337		CPSF1	0.0993078	-0.691		PLD1	0.0846651	-0.7854
GNB4	0.0249655	-0.571		PHF20L1	0.00466626	-0.4375		CTHRC1	0.0662563	-1.088		PIGX	0.0446949	-0.5041		ECT2	0.0140291	-0.6826		MTSS1	0.00772565	-0.782
DENND3	0.00691566	-0.5628		MTSS1	0.00772565	-0.43		MTSS1	0.00772565	-1.0845		FETUB	0.0347822	-0.4911		ASAP1	0.023684	-0.6638		PIK3CA	0.0249655	-0.7615
GPR160	0.0113204	-0.5608		TAF2	0.0119472	-0.4276		SQLE	0.00672604	-1.084		PTK2	0.0453329	-0.4765		FZD6	0.058644	-0.6613		ASAP1	0.023684	-0.7528
ECT2	0.0140291	-0.5582		FZD6	0.058644	-0.4268		EIF3H	0.0122726	-1.0529		PLD1	0.0846651	-0.4748		FAM84B	0.00404552	-0.6547		WISP1	0.00584911	-0.7363
TRIB1	0.00711031	-0.5428		ZHX2	0.0378333	-0.4236		LY6K	0.0590498	-1.0473		TMEM65	0.00751517	-0.4669		WDR67	0.0565372	-0.6397		COL14A1	0.0113204	-0.7121
GOLIM4	0.0213752	-0.5318		HRASLS	0.0531551	-0.423		GPR160	0.0113204	-1.0235		ZNF517	0.0353189	-0.4379		DSCC1	0.0110188	-0.6349		TTC14	0.0283834	-0.7114
HRASLS	0.0531551	-0.531		SLC2A2	0.0762832	-0.4157		PLD1	0.0846651	-1.0026		TNK2	0.0446949	-0.4233		MYC	0.00232557	-0.6276		ADIPOQ	0.0469729	-0.7078
NAALADL2	0.0225142	-0.5211		SLA	0.00568716	-0.4136		TRIB1	0.00711031	-1.0018		LRP12	0.0631061	-0.4177		WISP1	0.00584911	-0.6264		PYCRL	0.043344	-0.7053
DPYS	0.0600972	-0.5063		NDRG1	0.00552944	-0.4102		MAL2	0.0716083	-0.969		PTX3	0.0803987	-0.4152		PHF20L1	0.00466626	-0.6256		TMEM44	0.0414721	-0.6809
FZD6	0.058644	-0.4964		B3GNT5	0.0330661	-0.4015		SLC7A14	0.0746962	-0.8891		CYP11B2	0.0603425	-0.4134		ARC	0.054119	-0.625		GNB4	0.0249655	-0.6786
PLD1	0.0846651	-0.4848		ADIPOQ	0.0469729	-0.3931		DENND3	0.00691566	-0.8843		EIF3H	0.0122726	-0.4037		NACAP1	0.0615844	-0.6211		TP63	0.0646631	-0.6676
ATP6V1C1	0.0600972	-0.4715		DNAJB1	0.102082	-0.3901		CHRNA4	0.090632	-0.8689		NDRG1	0.00552944	-0.386		SCRT1	0.0414328	-0.6027		BOP1	0.0517923	-0.64
RPL8	0.00601539	-0.4714		BOP1	0.0517923	-0.3838		LRRC31	0.00988621	-0.8573		DNAJB1	0.102082	-0.3816		SQLE	0.00672604	-0.5909		FOXQ1	0.0531551	-0.6377
SLC7A14	0.0746962	-0.4633		EPPK1	0.0443286	-0.3802		CLDN11	0.0129488	-0.8468		SERPINI1	0.0231048	-0.37		LY6K	0.0590498	-0.5787		RHPN1	0.00862431	-0.6202
B3GNT5	0.0330661	-0.43		AKAP8	0.090632	-0.37		AKAP8	0.090632	-0.8361		TP63	0.0646631	-0.3697		NDRG1	0.00552944	-0.5735		RRM2B	0.0712603	-0.6183
BOP1	0.0517923	-0.4275		COL14A1	0.0113204	-0.3582		DNAJB1	0.102082	-0.8206		SLC2A2	0.0762832	-0.3662		OPA1	0.0493598	-0.5601		TAF2	0.0119472	-0.6176
TNK2	0.0446949	-0.4012		TM4SF19	0.0469729	-0.354		AKAP8L	0.0747916	-0.8096		TRPS1	0.0231048	-0.3616		DPYS	0.0600972	-0.5571		EXT1	0.0453329	-0.6034
CYP11B2	0.0603425	-0.3977		TTC14	0.0283834	-0.3473		SKIL	0.0151938	-0.7886		CLDN11	0.0129488	-0.3587		CTHRC1	0.0662563	-0.5425		UBR5	0.0730058	-0.6001
CLDN11	0.0129488	-0.3966		FETUB	0.0347822	-0.3473		KIFC2	0.043344	-0.7682		DSCC1	0.0110188	-0.3571		TSNARE1	0.00601539	-0.532		SLC30A8	0.0202907	-0.5893
ATP11B	0.0322382	-0.396		ATP6V1C1	0.0600972	-0.3327		OPA1	0.0493598	-0.7621		FZD6	0.058644	-0.3554		GNB4	0.0249655	-0.5208		RAD21	0.0208263	-0.5752
ST3GAL1	0.00508062	-0.3828		LRP12	0.0631061	-0.3221		NACAP1	0.0615844	-0.7255		TTC14	0.0283834	-0.3516		RNF139	0.00711031	-0.5188		DNAJB1	0.102082	-0.574
OC90	0.0353189	-0.3727		BRD4	0.095765	-0.3198		LRP12	0.0631061	-0.7196		SLA	0.00568716	-0.3478		PLD1	0.0846651	-0.502		KIAA0196	0.0443286	-0.5643
EIF5A2	0.0762832	-0.3711		OPA1	0.0493598	-0.3105		GSDMC	0.0220324	-0.7193		DPYS	0.0600972	-0.347		ATP11B	0.0322382	-0.4881		WDR67	0.0565372	-0.5534
CSMD3	0.0249655	-0.3595		ATP11B	0.0322382	-0.3056		EXT1	0.0453329	-0.7144		CSMD3	0.0249655	-0.3454		RRM2B	0.0712603	-0.4862		B3GNT5	0.0330661	-0.5438
SLA	0.00568716	-0.3584		TNK2	0.0446949	-0.2993		UBR5	0.0730058	-0.7116		ADIPOQ	0.0469729	-0.3398		CCDC50	0.0531551	-0.4774		AKAP8L	0.0747916	-0.5423
DNAJB1	0.102082	-0.3557		ST6GAL1	0.0435953	-0.2943		EIF5A2	0.0762832	-0.7091		OPA1	0.0493598	-0.3375		ST6GAL1	0.0435953	-0.4724		ZNF696	0.0463573	-0.5411
RIMS2	0.0631061	-0.3517		ZNF623	0.0506624	-0.286		PYCRL	0.043344	-0.7089		C8orf47	0.102082	-0.3264		MTSS1	0.00772565	-0.4672		CYP11B1	0.00794166	-0.5304
ZHX2	0.0378333	-0.3504		GPR160	0.0113204	-0.2852		RSPO2	0.0469729	-0.7009		NOV	0.0129488	-0.3182		ZHX2	0.0378333	-0.4644		NOV	0.0129488	-0.5301
PIGX	0.0446949	-0.3502		RAB8A	0.069554	-0.278		FZD6	0.058644	-0.6954		RIMS2	0.0631061	-0.3138		EPPK1	0.0443286	-0.4619		CCDC50	0.0531551	-0.5274
NDRG1	0.00552944	-0.3456		EXT1	0.0453329	-0.2777		RAD21	0.0208263	-0.6935		WISP1	0.00584911	-0.3131		TM4SF19	0.0469729	-0.4396		ZNF623	0.0506624	-0.523
RAB8A	0.069554	-0.3435		TMEM65	0.00751517	-0.2737		CSMD3	0.0249655	-0.6843		FOXH1	0.0646745	-0.3106		LRRC31	0.00988621	-0.4318		TMEM65	0.00751517	-0.5222
				SLC25A32	0.0544801	-0.2679		FAM84B	0.00404552	-0.6818		UBR5	0.0730058	-0.309		FETUB	0.0347822	-0.4266		OPA1	0.0493598	-0.521
				CSMD3	0.0249655	-0.2611		GRINA	0.101186	-0.6816		B3GNT5	0.0330661	-0.3083		EIF2C2	0.0423789	-0.4233		NAALADL2	0.0225142	-0.5186
				GRINA	0.101186	-0.2541		ZHX2	0.0378333	-0.6803		OPLAH	0.043344	-0.3054		AZIN1	0.0678863	-0.4102		APOD	0.0469729	-0.5139
				COLEC10	0.0119472	-0.2518		FAM135B	0.0453329	-0.6781		TPRG1	0.0558361	-0.3009		LRRC34	0.0956365	-0.4041		DENND3	0.00691566	-0.5126
				EIF3H	0.0122726	-0.2508		COLEC10	0.0119472	-0.6698		YWHAZ	0.0572238	-0.2977		KIFC2	0.043344	-0.3957		TNK2	0.0446949	-0.5118
				GOLIM4	0.0213752	-0.2489		MCCC1	0.0283834	-0.6589		TOP1MT	0.0414328	-0.2962		TRIB1	0.00711031	-0.3954		CHRNA4	0.090632	-0.506
				LY6K	0.0590498	-0.2485		SERPINI1	0.0231048	-0.6588		TM7SF4	0.0505956	-0.2941		RHPN1	0.00862431	-0.3953		GPR160	0.0113204	-0.4978
				ST3GAL1	0.00508062	-0.2468		ZFPM2	0.0330661	-0.6525		ATP11B	0.0322382	-0.291		COLEC10	0.0119472	-0.3898		ZNF707	0.043344	-0.4976
				CHRNA4	0.090632	-0.2425		AZIN1	0.0678863	-0.648		KIFC2	0.043344	-0.282		PEX5L	0.0262833	-0.3853		GOLIM4	0.0213752	-0.493
				MAL2	0.0716083	-0.2381		MYC	0.00232557	-0.6452		LY6K	0.0590498	-0.2793		MCCC1	0.0283834	-0.383		PIGX	0.0446949	-0.4759
				FOXQ1	0.0531551	-0.2355		TG	0.00552944	-0.6449		RTP1	0.0356713	-0.272						NCEH1	0.0686322	-0.4747
				DPYS	0.0600972	-0.2301		RHPN1	0.00862431	-0.6144		GOLIM4	0.0213752	-0.2689						BRD4	0.095765	-0.4727
				SQLE	0.00672604	-0.2292		SPAG1	0.0615844	-0.6109		LEPREL1	0.0631061	-0.2686						HES1	0.0481524	-0.4592
				UTS2D	0.058644	-0.2276		ST6GAL1	0.0435953	-0.6046		SCRT1	0.0414328	-0.2682						GRINA	0.101186	-0.4589
				LEPREL1	0.0631061	-0.2264		KIAA0196	0.0443286	-0.5874		SKIL	0.0151938	-0.2679						RAB8A	0.069554	-0.4551
				ENPP2	0.0147958	-0.2235		ANKRD46	0.0531551	-0.5849		AKAP8L	0.0747916	-0.256						MYC	0.00232557	-0.4524
				AKAP8L	0.0747916	-0.2217		SLC2A2	0.0762832	-0.5806		DENND3	0.00691566	-0.2553						ZNF517	0.0353189	-0.4462
				WDR67	0.0565372	-0.2207		ST3GAL1	0.00508062	-0.5732		NAALADL2	0.0225142	-0.2506						EEF1D	0.00886388	-0.4457
				FAM84B	0.00404552	-0.2147		TTC14	0.0283834	-0.5728										LRRC31	0.00988621	-0.443
				OC90	0.0353189	-0.2007		TM4SF19	0.0469729	-0.5689										RNF168	0.0469729	-0.4358
				TSNARE1	0.00601539	-0.1994		B3GNT5	0.0330661	-0.5676										OC90	0.0353189	-0.4334
				MYC	0.00232557	-0.1992		NCEH1	0.0686322	-0.5651										NDRG1	0.00552944	-0.4174
				ZNF696	0.0463573	-0.1981		SLC25A32	0.0544801	-0.5549										RIMS2	0.0631061	-0.4154
				TRPS1	0.0231048	-0.1959		DPYS	0.0600972	-0.5433										MCCC1	0.0283834	-0.4141
				C8orf85	0.0202907	-0.1943		ZNF707	0.043344	-0.5417										FAM84B	0.00404552	-0.414
				TRIB1	0.00711031	-0.1895		LRRC34	0.0956365	-0.531										DPYS	0.0600972	-0.3945
				PYCRL	0.043344	-0.1873		PIGX	0.0446949	-0.5271										PTK2	0.0453329	-0.3931
				ZNF517	0.0353189	-0.1856		ARC	0.054119	-0.5206										TSNARE1	0.00601539	-0.3905
				NOV	0.0129488	-0.1808		C12orf35	0.102082	-0.5182										ST3GAL1	0.00508062	-0.3887
				KIAA0196	0.0443286	-0.1776		NOV	0.0129488	-0.5167										RTP1	0.0356713	-0.3796
				DSCC1	0.0110188	-0.1725		TOP1MT	0.0414328	-0.4675										EIF5A2	0.0762832	-0.3773
				PIK3CA	0.0249655	-0.1716		SLC30A8	0.0202907	-0.4638										HAS2	0.0122726	-0.3726
				CCDC50	0.0531551	-0.1675		TSNARE1	0.00601539	-0.4634										GFOD1	0.088492	-0.3645
				FAM135B	0.0453329	-0.1662		GOLIM4	0.0213752	-0.4594										CYP11B2	0.0603425	-0.3585
				SLC30A8	0.0202907	-0.1642		HES1	0.0481524	-0.4545										ZFPM2	0.0330661	-0.3564
				KIFC2	0.043344	-0.1637		ZNF517	0.0353189	-0.4388										ARC	0.054119	-0.356
				TM7SF4	0.0505956	-0.1628		HAS2	0.0122726	-0.4359										LRRC34	0.0956365	-0.3492
				RNF168	0.0469729	-0.1611		PHC3	0.0643707	-0.4225										DSCC1	0.0110188	-0.3474
				CLDN11	0.0129488	-0.1577		FOXH1	0.0646745	-0.4214										RNF19A	0.0646631	-0.3454
				RHPN1	0.00862431	-0.1548		ATP11B	0.0322382	-0.4212										MTDH	0.0996884	-0.3449
				SEC62	0.06166	-0.1534		COL14A1	0.0113204	-0.4177										AKAP8	0.090632	-0.3379
				DENND3	0.00691566	-0.1466		CYP11B1	0.00794166	-0.415										TM7SF4	0.0505956	-0.3283
				VPS13B	0.082354	-0.1464		RAB8A	0.069554	-0.3963										CLDN11	0.0129488	-0.3251
				CYP11B1	0.00794166	-0.141		FNDC3B	0.0144077	-0.3887										RPL8	0.00601539	-0.3249
				CRYGS	0.0314299	-0.1367		GFOD1	0.088492	-0.3838										LY6K	0.0590498	-0.3219
				CTHRC1	0.0662563	-0.1345		MTBP	0.0122726	-0.3778										C12orf35	0.102082	-0.3176
				HAS2	0.0122726	-0.1338		KCNMB3	0.0197681	-0.3768										ZHX2	0.0378333	-0.3133
				EIF5A2	0.0762832	-0.1335		TPRG1	0.0558361	-0.3673										ST6GAL1	0.0435953	-0.3008
				TOP1MT	0.0414328	-0.1316		EIF2C2	0.0423789	-0.3667										TOP1MT	0.0414328	-0.2964
				SPAG1	0.0615844	-0.1298		FOXQ1	0.0531551	-0.3626										SLC25A32	0.0544801	-0.2951
				MTBP	0.0122726	-0.1292		CCDC50	0.0531551	-0.352										FOXH1	0.0646745	-0.2928
				PTX3	0.0803987	-0.1275		OC90	0.0353189	-0.3445										KCNMB3	0.0197681	-0.2844
				MCCC1	0.0283834	-0.1262		TMEM44	0.0414721	-0.3392										PTX3	0.0803987	-0.2806
				WISP1	0.00584911	-0.1257		OSR2	0.0973477	-0.3388										SKIL	0.0151938	-0.2783
				EEF1D	0.00886388	-0.1232		YWHAZ	0.0572238	-0.3384										FETUB	0.0347822	-0.2749
				GRHL2	0.0678863	-0.1221		KLF10	0.0712603	-0.3367										FZD6	0.058644	-0.2693
				RRM2B	0.0712603	-0.121		UTS2D	0.058644	-0.3336										RECQL4	0.0553165	-0.2654
				BCHE	0.0375142	-0.1203		RIMS2	0.0631061	-0.3222										PHC3	0.0643707	-0.2637
				UBR5	0.0730058	-0.1137		EEF1D	0.00886388	-0.3179										TRIB1	0.00711031	-0.2496
				FBXO32	0.00794166	-0.1126		FETUB	0.0347822	-0.3148										ATP6V1C1	0.0600972	-0.2469
				MTDH	0.0996884	-0.1113		ASAP1	0.023684	-0.3071										GSDMC	0.0220324	-0.2424
				SLC7A14	0.0746962	-0.1071		EFR3A	0.00428385	-0.3033										YWHAZ	0.0572238	-0.242
				KLF10	0.0712603	-0.1069		PHF20L1	0.00466626	-0.3029										SLC7A14	0.0746962	-0.2408
				APOD	0.0469729	-0.1065		EPPK1	0.0443286	-0.3006										HTR3D	0.0119472	-0.2382
				RNF19A	0.0646631	-0.1063		ZNF623	0.0506624	-0.2985										LRRC6	0.0353189	-0.237
				GPT	0.0423789	-0.1057		GNB4	0.0249655	-0.2961										UTS2D	0.058644	-0.2303
				C8orf47	0.102082	-0.1052		RTP1	0.0356713	-0.2961										RSPO2	0.0469729	-0.2231
				RNF139	0.00711031	-0.1045		DCAF13	0.0558361	-0.2881										CRYGS	0.0314299	-0.2228
				NLGN1	0.0164491	-0.1042		PTK2	0.0453329	-0.2854										COX6C	0.0803987	-0.2206
				RECQL4	0.0553165	-0.1028		OPLAH	0.043344	-0.2825										TRAPPC9	0.0286446	-0.2177
				GP5	0.0347822	-0.1025		DSCC1	0.0110188	-0.2814										ENPP2	0.0147958	-0.2164
				RTP1	0.0356713	-0.1014		RNF19A	0.0646631	-0.2774										LEPREL1	0.0631061	-0.2139
				SKIL	0.0151938	-0.1		FXR1	0.0276664	-0.2588										RNF139	0.00711031	-0.208
				ARC	0.054119	-0.0986		NAALADL2	0.0225142	-0.253										TG	0.00552944	-0.2016
				PIGX	0.0446949	-0.0974		PEX5L	0.0262833	-0.2466										LRP12	0.0631061	-0.2003
				SCRT1	0.0414328	-0.0926		NDRG1	0.00552944	-0.2445										FBXO32	0.00794166	-0.1792
				OXR1	0.0458206	-0.0894		APOD	0.0469729	-0.2386										MTBP	0.0122726	-0.1792
				LRRC6	0.0353189	-0.0891		ZNF696	0.0463573	-0.2385										EIF2C2	0.0423789	-0.1789
				HES1	0.0481524	-0.0877		LRRC6	0.0353189	-0.2252										ZNF7	0.103093	-0.1745
				C12orf35	0.102082	-0.0832		TRAPPC9	0.0286446	-0.22										USP13	0.0249655	-0.1741
				ANGPT1	0.0481524	-0.0809		CRYGS	0.0314299	-0.2183										MAL2	0.0716083	-0.1704
				OPLAH	0.043344	-0.0787		TMEM207	0.0518605	-0.2154										KIFC2	0.043344	-0.1686
				KCNMB3	0.0197681	-0.0786		OXR1	0.0458206	-0.213										GP5	0.0347822	-0.1631
				TG	0.00552944	-0.0773		RNF139	0.00711031	-0.2105										SLC2A2	0.0762832	-0.1603
				ZFPM2	0.0330661	-0.0763		C8orf47	0.102082	-0.2061										MASP1	0.0505956	-0.1584
				SI	0.0505956	-0.076		WISP1	0.00584911	-0.2049										MFI2	0.0365819	-0.1536
				RIMS2	0.0631061	-0.0748		COX6C	0.0803987	-0.2049										CSMD3	0.0249655	-0.1519
				TMEM44	0.0414721	-0.0707		TNFSF10	0.0140291	-0.2045										ZFP41	0.103093	-0.1506
				TRAPPC9	0.0286446	-0.0703		SI	0.0505956	-0.1951										CTHRC1	0.0662563	-0.1485
				TNIK	0.0160202	-0.0697		CYP11B2	0.0603425	-0.1821										SI	0.0505956	-0.1424
				ANKRD46	0.0531551	-0.0675		RECQL4	0.0553165	-0.1819										KLF10	0.0712603	-0.1421
				GSDMC	0.0220324	-0.0667		TNK2	0.0446949	-0.1772										TRPS1	0.0231048	-0.1393
				LRRC15	0.0493598	-0.0666		TNIK	0.0160202	-0.1765										TPRG1	0.0558361	-0.1256
				PEX5L	0.0262833	-0.065		C8orf85	0.0202907	-0.1664										C8orf85	0.0202907	-0.1167
				NCEH1	0.0686322	-0.0634		MUC4	0.0208263	-0.1556										NCALD	0.0646631	-0.1087
				LRRC31	0.00988621	-0.0607		GRHL2	0.0678863	-0.155										DCAF13	0.0558361	-0.1082
				MFI2	0.0365819	-0.0516		NLGN1	0.0164491	-0.1421										EPPK1	0.0443286	-0.105
				RAD21	0.0208263	-0.0499		ANGPT1	0.0481524	-0.1414										SEC62	0.06166	-0.1028
				TNFSF10	0.0140291	-0.0489		SLA	0.00568716	-0.1352										LRRC15	0.0493598	-0.0922
				EFR3A	0.00428385	-0.0447		SEC62	0.06166	-0.1301										GPT	0.0423789	-0.0919
				GML	0.0590498	-0.0429		RNF168	0.0469729	-0.1271										OXR1	0.0458206	-0.0864
				MASP1	0.0505956	-0.042		LRRC15	0.0493598	-0.1242										GML	0.0590498	-0.0841
				NCALD	0.0646631	-0.0413		USP13	0.0249655	-0.1145										MUC4	0.0208263	-0.0823
				FXR1	0.0276664	-0.0397		ZNF7	0.103093	-0.1086										VPS13B	0.082354	-0.0813
				FNDC3B	0.0144077	-0.0394		MASP1	0.0505956	-0.1043										OSR2	0.0973477	-0.0803
				ZNF7	0.103093	-0.0355		HRASLS	0.0531551	-0.1039										NLGN1	0.0164491	-0.0788
				TMEM207	0.0518605	-0.0339		BCHE	0.0375142	-0.0977										GRHL2	0.0678863	-0.0775
				RSPO2	0.0469729	-0.0338		GML	0.0590498	-0.0943										EFR3A	0.00428385	-0.0758
				USP13	0.0249655	-0.0338		FBXO32	0.00794166	-0.085										TPM4	0.0730058	-0.0651
				PHC3	0.0643707	-0.0327		PTP4A3	0.00751517	-0.0682										FXR1	0.0276664	-0.0606
				EIF2C2	0.0423789	-0.0284		TRPS1	0.0231048	-0.0675										HRASLS	0.0531551	-0.0547
				ZHX1	0.00816335	-0.027		TMEM65	0.00751517	-0.0396										ZHX1	0.00816335	-0.0535
				COX6C	0.0803987	-0.0266		MTDH	0.0996884	-0.0374										PEX5L	0.0262833	-0.0512
				HTR3D	0.0119472	-0.0205		TPM4	0.0730058	-0.0357										TNIK	0.0160202	-0.0486
				YWHAZ	0.0572238	-0.0167		ZHX1	0.00816335	-0.0348										ANGPT1	0.0481524	-0.0415
				DCAF13	0.0558361	-0.015		HTR3D	0.0119472	-0.0305										PTP4A3	0.00751517	-0.0383
				GFOD1	0.088492	-0.0144		SCRT1	0.0414328	-0.0239										FNDC3B	0.0144077	-0.0249
				TPRG1	0.0558361	-0.0099		GPT	0.0423789	-0.0082										TMEM207	0.0518605	-0.0083
				MUC4	0.0208263	-0.0084		ZFP41	0.103093	-0.007										BCHE	0.0375142	0.0096
				ZNF707	0.043344	-0.0063		LEPREL1	0.0631061	0.004										OPLAH	0.043344	0.0241
				ZFP41	0.103093	-0.0053		VPS13B	0.082354	0.0067										TNFSF10	0.0140291	0.0324
				FOXH1	0.0646745	-0.0047		ENPP2	0.0147958	0.0166										C8orf47	0.102082	0.0386
				TPM4	0.0730058	0.0205		NCALD	0.0646631	0.0291										ANKRD46	0.0531551	0.0459
				PTP4A3	0.00751517	0.0235		MFI2	0.0365819	0.0649										FAM135B	0.0453329	0.0579
				OSR2	0.0973477	0.0236		GP5	0.0347822	0.1365										SLA	0.00568716	0.0845

## Sheet: Survival curves - breast cancer
Survival curves for breast cancer -- #patients 1000 (untreated), using KM Plotter-breast																		Expression and survival analysis of TLK2 in tumours and cell lines
	EXOSC4 in breast tumours							EXOSC4 in ER-negative breast tumours
Additional plots
TLK2								PTK2
USP7 in TP53-mutated cases

## Sheet: Survival curves -ovarian cancer
Survival curves for ovarian cancer -- #patients 1304 (untreated), using KM Plotter-ovarian
